# Supplementary material for: A Prognostic Signature Constructed by CTHRC1 and LRFN4 in Stomach Adenocarcinoma
Source: Front Genet. 2021 Aug 26;12:646818. doi: 10.3389/fgene.2021.646818 (PMC8427509; doi:10.3389/fgene.2021.646818)
Supplement: Supplementary Table 3 — Survival analysis of 9 genes (Wu et al., 2020) in TCGA-STAD and GSE15459. [file Table_3.XLSX]

## Sheet: Sheet1
GS	GS DETAILS	SIZE	ES	NES	NOM p-val	FDR q-val	FWER p-val	RANK AT MAX	LEADING EDGE
follow link to MSigDB
1	KEGG_GLYCOSAMINOGLYCAN_BIOSYNTHESIS_CHONDROITIN_SULFATE	Details ...	22	0.76	2.03	0.002	0.036	0.032	1341	tags=45%, list=6%, signal=48%
2	KEGG_ECM_RECEPTOR_INTERACTION	Details ...	81	0.56	1.84	0.019	0.146	0.194	1690	tags=37%, list=7%, signal=40%
3	KEGG_TGF_BETA_SIGNALING_PATHWAY	Details ...	81	0.49	1.8	0.006	0.153	0.265	3139	tags=42%, list=13%, signal=48%
4	KEGG_FOCAL_ADHESION	Details ...	194	0.47	1.79	0.01	0.13	0.293	4330	tags=48%, list=18%, signal=58%
5	KEGG_COMPLEMENT_AND_COAGULATION_CASCADES	Details ...	67	0.5	1.7	0.014	0.218	0.481	2961	tags=37%, list=13%, signal=43%
6	KEGG_MELANOMA	Details ...	71	0.38	1.49	0.038	0.746	0.897	2054	tags=25%, list=9%, signal=28%
7	KEGG_MTOR_SIGNALING_PATHWAY	Details ...	50	0.4	1.47	0.053	0.681	0.91	3407	tags=36%, list=14%, signal=42%
8	KEGG_BASAL_CELL_CARCINOMA	Details ...	52	0.42	1.47	0.057	0.618	0.918	2470	tags=31%, list=11%, signal=34%
9	KEGG_HYPERTROPHIC_CARDIOMYOPATHY_HCM	Details ...	81	0.41	1.46	0.09	0.587	0.928	3673	tags=40%, list=16%, signal=47%
10	KEGG_VASCULAR_SMOOTH_MUSCLE_CONTRACTION	Details ...	103	0.4	1.45	0.089	0.55	0.936	3737	tags=38%, list=16%, signal=45%
11	KEGG_DILATED_CARDIOMYOPATHY	Details ...	88	0.4	1.41	0.119	0.611	0.961	3684	tags=39%, list=16%, signal=46%
12	KEGG_ADHERENS_JUNCTION	Details ...	66	0.37	1.37	0.107	0.686	0.975	3047	tags=33%, list=13%, signal=38%
13	KEGG_PATHWAYS_IN_CANCER	Details ...	318	0.29	1.36	0.042	0.661	0.977	3148	tags=24%, list=13%, signal=27%
14	KEGG_MELANOGENESIS	Details ...	96	0.33	1.34	0.096	0.659	0.985	3022	tags=28%, list=13%, signal=32%
15	KEGG_GAP_JUNCTION	Details ...	84	0.32	1.33	0.095	0.639	0.987	2988	tags=27%, list=13%, signal=31%
16	KEGG_REGULATION_OF_ACTIN_CYTOSKELETON	Details ...	208	0.3	1.33	0.071	0.603	0.987	4226	tags=35%, list=18%, signal=42%
17	KEGG_WNT_SIGNALING_PATHWAY	Details ...	146	0.3	1.31	0.086	0.632	0.992	4531	tags=36%, list=19%, signal=45%
18	KEGG_ARRHYTHMOGENIC_RIGHT_VENTRICULAR_CARDIOMYOPATHY_ARVC	Details ...	72	0.36	1.3	0.155	0.609	0.993	3489	tags=36%, list=15%, signal=42%
19	KEGG_AXON_GUIDANCE	Details ...	128	0.29	1.29	0.096	0.608	0.994	3771	tags=30%, list=16%, signal=36%
20	KEGG_SYSTEMIC_LUPUS_ERYTHEMATOSUS	Details ...	50	0.41	1.29	0.224	0.582	0.994	3223	tags=30%, list=14%, signal=35%
21	KEGG_GLYCOSAMINOGLYCAN_DEGRADATION	Details ...	20	0.44	1.28	0.195	0.579	0.995	4628	tags=45%, list=20%, signal=56%
22	KEGG_HEDGEHOG_SIGNALING_PATHWAY	Details ...	53	0.35	1.27	0.168	0.576	0.997	3684	tags=30%, list=16%, signal=36%
23	KEGG_CELL_ADHESION_MOLECULES_CAMS	Details ...	125	0.34	1.24	0.23	0.607	0.998	1944	tags=20%, list=8%, signal=22%
24	KEGG_RENAL_CELL_CARCINOMA	Details ...	66	0.32	1.24	0.166	0.582	0.998	2133	tags=24%, list=9%, signal=27%
25	KEGG_PRION_DISEASES	Details ...	34	0.38	1.24	0.187	0.564	0.999	3074	tags=29%, list=13%, signal=34%
26	KEGG_MAPK_SIGNALING_PATHWAY	Details ...	254	0.27	1.24	0.147	0.554	0.999	4407	tags=30%, list=19%, signal=37%
27	KEGG_PROSTATE_CANCER	Details ...	89	0.28	1.21	0.172	0.598	0.999	3407	tags=27%, list=14%, signal=31%
28	KEGG_SMALL_CELL_LUNG_CANCER	Details ...	84	0.29	1.21	0.192	0.577	0.999	3139	tags=24%, list=13%, signal=27%
29	KEGG_GLIOMA	Details ...	63	0.3	1.19	0.204	0.592	0.999	4226	tags=33%, list=18%, signal=41%
30	KEGG_LEUKOCYTE_TRANSENDOTHELIAL_MIGRATION	Details ...	112	0.29	1.18	0.245	0.594	1	4466	tags=36%, list=19%, signal=44%
31	KEGG_GLYCOSAMINOGLYCAN_BIOSYNTHESIS_HEPARAN_SULFATE	Details ...	26	0.34	1.14	0.281	0.661	1	4297	tags=31%, list=18%, signal=38%
32	KEGG_ARACHIDONIC_ACID_METABOLISM	Details ...	50	0.31	1.13	0.278	0.661	1	1818	tags=22%, list=8%, signal=24%
33	KEGG_COLORECTAL_CANCER	Details ...	62	0.3	1.13	0.28	0.647	1	4226	tags=35%, list=18%, signal=43%
34	KEGG_NEUROTROPHIN_SIGNALING_PATHWAY	Details ...	122	0.26	1.12	0.291	0.643	1	4766	tags=35%, list=20%, signal=44%
35	KEGG_CHEMOKINE_SIGNALING_PATHWAY	Details ...	179	0.28	1.12	0.329	0.633	1	4769	tags=37%, list=20%, signal=46%
36	KEGG_INSULIN_SIGNALING_PATHWAY	Details ...	134	0.26	1.11	0.278	0.628	1	4465	tags=34%, list=19%, signal=41%
37	KEGG_CALCIUM_SIGNALING_PATHWAY	Details ...	172	0.28	1.11	0.323	0.621	1	3544	tags=27%, list=15%, signal=32%
38	KEGG_RENIN_ANGIOTENSIN_SYSTEM	Details ...	17	0.39	1.1	0.336	0.624	1	2282	tags=29%, list=10%, signal=33%
39	KEGG_LYSOSOME	Details ...	116	0.31	1.07	0.375	0.673	1	3174	tags=26%, list=13%, signal=30%
40	KEGG_PRIMARY_BILE_ACID_BIOSYNTHESIS	Details ...	16	0.35	1.05	0.394	0.688	1	3098	tags=31%, list=13%, signal=36%
41	KEGG_LEISHMANIA_INFECTION	Details ...	67	0.33	1.05	0.403	0.675	1	4714	tags=37%, list=20%, signal=47%
42	KEGG_NOTCH_SIGNALING_PATHWAY	Details ...	46	0.26	1.01	0.423	0.731	1	3216	tags=26%, list=14%, signal=30%
43	KEGG_CHRONIC_MYELOID_LEUKEMIA	Details ...	72	0.25	1	0.45	0.741	1	4714	tags=35%, list=20%, signal=43%
44	KEGG_FC_GAMMA_R_MEDIATED_PHAGOCYTOSIS	Details ...	90	0.24	0.97	0.501	0.789	1	4330	tags=34%, list=18%, signal=42%
45	KEGG_CYTOKINE_CYTOKINE_RECEPTOR_INTERACTION	Details ...	250	0.26	0.96	0.481	0.782	1	3443	tags=24%, list=15%, signal=27%
46	KEGG_PANCREATIC_CANCER	Details ...	69	0.25	0.96	0.522	0.766	1	2133	tags=19%, list=9%, signal=21%
47	KEGG_LONG_TERM_DEPRESSION	Details ...	62	0.25	0.95	0.532	0.775	1	2853	tags=21%, list=12%, signal=24%
48	KEGG_VIRAL_MYOCARDITIS	Details ...	65	0.27	0.95	0.502	0.767	1	1406	tags=14%, list=6%, signal=15%
49	KEGG_TIGHT_JUNCTION	Details ...	127	0.21	0.94	0.581	0.757	1	2346	tags=18%, list=10%, signal=20%
50	KEGG_PROGESTERONE_MEDIATED_OOCYTE_MATURATION	Details ...	83	0.23	0.94	0.523	0.753	1	2210	tags=19%, list=9%, signal=21%

## Sheet: Sheet2
KEGG_PATHWAY	SIZE	ES	NES	NOM p-val	FDR q-val	FWER p-val	RANK AT MAX	LEADING EDGE
KEGG_GLYCOSAMINOGLYCAN_BIOSYNTHESIS_CHONDROITIN_SULFATE	22	0.76	2.03	0.002	0.036	0.032	1341	tags=45%, list=6%, signal=48%
KEGG_TGF_BETA_SIGNALING_PATHWAY	81	0.49	1.8	0.006	0.153	0.265	3139	tags=42%, list=13%, signal=48%
KEGG_FOCAL_ADHESION	194	0.47	1.79	0.01	0.13	0.293	4330	tags=48%, list=18%, signal=58%
KEGG_COMPLEMENT_AND_COAGULATION_CASCADES	67	0.5	1.7	0.014	0.218	0.481	2961	tags=37%, list=13%, signal=43%
KEGG_ECM_RECEPTOR_INTERACTION	81	0.56	1.84	0.019	0.146	0.194	1690	tags=37%, list=7%, signal=40%
KEGG_MELANOMA	71	0.38	1.49	0.038	0.746	0.897	2054	tags=25%, list=9%, signal=28%
KEGG_PATHWAYS_IN_CANCER	318	0.29	1.36	0.042	0.661	0.977	3148	tags=24%, list=13%, signal=27%
