# Supplementary material for: A Prognostic Signature Constructed by CTHRC1 and LRFN4 in Stomach Adenocarcinoma
Source: Front Genet. 2021 Aug 26;12:646818. doi: 10.3389/fgene.2021.646818 (PMC8427509; doi:10.3389/fgene.2021.646818)
Supplement: Supplementary Table 4 — Survival analysis of signatures containing different genes. Due to too many combinations, each signature chooses the three combinations with the smallest average p-value. [file Table_4.XLSX]

## Sheet: Sheet1
Symbol	TCGA	GEO	Average
AADAC	0.0036	0.0006	0.0021
FNDC1	0.011	0.0042	0.0076
COL5A2	0.017	0	0.0085
SERPINE1	0	0.024	0.012
CTHRC1	0.017	0.018	0.0175
COL8A1	0.037	0.069	0.053
MAOA	0.23	0.014	0.122
MAMDC2	0.11	0.47	0.29
COL1A2	0.047	0.94	0.4935
