# Supplementary material for: A Prognostic Signature Constructed by CTHRC1 and LRFN4 in Stomach Adenocarcinoma
Source: Front Genet. 2021 Aug 26;12:646818. doi: 10.3389/fgene.2021.646818 (PMC8427509; doi:10.3389/fgene.2021.646818)
Supplement: Supplementary file 10 [file Table_5.XLSX]

## Sheet: Sheet1
number of genes		TCGA	GEO	Average
2-gene signature	AADAC+FNDC1	<0.0001	0.47
	AADAC+COL5A2	<0.0001	0.39
	FNDC1+COL5A2	0.012	0.01
				0.29
3-gene signature	AADAC+FNDC1+COL5A2	<0.0001	0.045
	AADAC+FNDC1+SERPINE1	<0.0001	0.17
	AADAC+COL5A2+SERPINE1	<0.0001	0.63
				0.281667
4-gene signature	AADAC+FNDC1+COL5A2+SERPINE1	<0.0001	0.052
	AADAC+FNDC1+COL5A2+CTHRC1	<0.0001	0.083
	AADAC+FNDC1+SERPINE1+CTHRC1	<0.0001	0.25
				0.128333
5-gene signature	AADAC+FNDC1+COL5A2+SERPINE1+CTHRC1	<0.0001	0.04
	AADAC+FNDC1+COL5A2+SERPINE1+COL8A1	<0.0001	0.39
	AADAC+FNDC1+COL5A2+CTHRC1+COL8A1	<0.0001	0.47
				0.3
6-gene signature	AADAC+FNDC1+COL5A2+SERPINE1+CTHRC1+COL8A1	<0.0001	0.29
	AADAC+FNDC1+COL5A2+SERPINE1+CTHRC1+MAOA	<0.0001	0.072
	AADAC+FNDC1+COL5A2+SERPINE1+COL8A1+MAOA	<0.0001	0.25
				0.204
7-gene signature	AADAC+FNDC1+COL5A2+SERPINE1+CTHRC1+COL8A1+MAOA	<0.0001	0.51
	AADAC+FNDC1+COL5A2+SERPINE1+CTHRC1+COL8A1+MAMDC2	<0.0001	0.57
	AADAC+FNDC1+COL5A2+SERPINE1+CTHRC1+MAOA+MAMDC2	<0.0001	0.18
				0.42
8-gene signature	AADAC+FNDC1+COL5A2+SERPINE1+CTHRC1+COL8A1+MAOA+MAMDC2	<0.0001	0.47
	AADAC+FNDC1+COL5A2+SERPINE1+CTHRC1+COL8A1+MAOA+COL1A2	<0.0001	0.21
	AADAC+FNDC1+COL5A2+SERPINE1+CTHRC1+COL8A1+MAMDC2+COL1A2	<0.0001	0.25
				0.31
9-gene signature	AADAC+FNDC1+COL5A2+SERPINE1+CTHRC1+COL8A1+MAOA+MAMDC2+COL1A2	<0.0001	0.32
				0.32
